# Supplementary material for: A new taekwondo-specific field test for estimating aerobic power, anaerobic fitness, and agility performance
Source: PLoS One. 2022 Mar 16;17(3):e0264910. doi: 10.1371/journal.pone.0264910 (PMC8926267; doi:10.1371/journal.pone.0264910)
Supplement: S2 File — Eq 2 and Fig 5A are released from these datasets. (XLSX) [file pone.0264910.s002.xlsx]

## Sheet: S1 File-VO2max Test
ID	Level	Age	Height	Weight	BMI	BFP	VO2max_mL.kg.min	HR0	HR1	Diff_HR	Predicted_VO2max	Residuals_VO2max	Mean_VO2max	Diff_VO2max	HRmax
1	Regional	17	181.1	67.4	20.5505	6.1	47.8	188	170	18	50.6698	-2.86979	49.2349	-2.87	194
2	Regional	24	173	57.2	19.1119	5.3	53.57	171	140	31	61.6431	-8.07309	57.6065	-8.07	197
3	Regional	19	170.2	63.3	21.8517	14.1	47.34	190	179	11	44.2744	3.06565	45.8072	3.07	195
4	Regional	17	177.3	75.8	24.113	16.5	50.15	195	167	28	54.7943	-4.64426	52.4721	-4.64	206
5	Regional	22	175.5	82.8	26.8829	19.5	42.89	189	173	16	43.332	-0.442037	43.111	-0.44	193
6	National	18	186.7	62.5	17.9305	9	61.8	187	149	38	67.9279	-6.12786	64.8639	-6.13	203
7	Regional	17	172.3	59	19.8738	9.5	55.27	183	162	21	53.5208	1.74923	54.3954	1.75	195
8	Regional	26	179.2	74.8	23.293	14.6	53.58	188	166	22	51.1016	2.47841	52.3408	2.48	191
9	Regional	18	183.7	79.3	23.4993	16.6	38.62	212	201	11	42.7511	-4.13115	40.6856	-4.13	202
10	Regional	19	168.7	61.6	21.6446	13.9	43.41	182	169	13	45.9493	-2.53933	44.6797	-2.54	200
11	Regional	18	175	75.8	24.751	14	53.01	193	172	21	49.0119	3.99811	51.0109	4	195
12	Regional	18	186.8	74.5	21.3502	12.3	53.18	190	165	25	55.123	-1.94303	54.1515	-1.94	196
13	National	23	181.7	73.1	22.1415	10.7	61.34	190	163	27	55.8751	5.46492	58.6075	5.46	192
14	National	18	175.8	62	20.0611	9.9	53.95	205	176	29	59.282	-5.33202	56.616	-5.33	217
15	Regional	17	177.2	64.3	20.4778	5.6	51.98	200	186	14	47.7698	4.21016	49.8749	4.21	215
16	Regional	17	176.4	69.6	22.3672	12.5	49.17	195	173	22	51.9575	-2.78746	50.5637	-2.79	200
17	Regional	17	174.3	80.4	26.4644	26.7	43.29	205	187	18	45.2026	-1.91256	44.2463	-1.91	214
18	Regional	20	166.7	63.5	22.8509	14.8	49.34	201	183	18	48.5432	0.796827	48.9416	0.8	206
19	Regional	18	179.6	76.5	23.7164	15.7	38.77	184	174	10	41.8086	-3.03865	40.2893	-3.04	188
20	Regional	20	181.3	76.6	23.3041	10.1	46.52	193	176	17	47.3823	-0.862325	46.9512	-0.86	197
21	National	22	183.5	65.6	19.4819	6.3	58.92	186	168	18	51.6577	7.2623	55.2888	7.26	195
22	Regional	18	174.3	57.5	18.9266	9.3	58.7	195	174	21	54.3964	4.30356	56.5482	4.3	200
23	Regional	17	177.6	75	23.778	9.8	42.59	188	159	29	55.8458	-13.2558	49.2179	-13.26	200
24	Regional	31	180.5	68.3	20.9636	23.2	42.9	174	165	9	43.6118	-0.71175	43.2559	-0.71	179
25	National	17	187.7	72.4	20.5499	10.7	50.95	181	164	17	49.9286	1.02144	50.4393	1.02	196
26	Regional	22	171	62	21.2031	11.5	60.4	191	162	29	58.2262	2.17378	59.3131	2.17	196
27	Regional	20	179.8	73	22.581	16.2	53.41	194	168	26	54.727	-1.31699	54.0685	-1.32	204
28	Regional	21	174.8	78.9	25.8223	18.9	50.15	193	169	24	50.2469	-0.0969319	50.1985	-0.1	198
29	Regional	30	182	71	21.4346	12.4	53.19	183	159	24	54.3032	-1.11323	53.7466	-1.11	188
30	National	21	184.7	66.7	19.552	7.1	57.64	189	165	24	56.0436	1.59637	56.8418	1.6	194
31	Regional	18	172	65.5	22.1403	6.5	45.88	202	186	16	47.7164	-1.83644	46.7982	-1.84	206
32	Regional	19	184.2	64.8	19.0983	9.4	67.08	184	151	33	63.1392	3.94079	65.1096	3.94	201
33	Regional	24	174	65.6	21.6673	13.8	52.81	186	165	21	51.8627	0.947293	52.3364	0.95	196
34	Regional	34	168.4	63.1	22.2508	14.4	67.38	190	153	37	63.192	4.18799	65.286	4.19	189
35	Regional	18	185.5	72.1	20.9531	9.6	51.62	187	154	33	61.4246	-9.80456	56.5223	-9.8	203
36	Regional	26	171.9	66.5	22.5045	8.6	63.27	190	164	26	54.7977	8.4723	59.0338	8.47	185
37	Regional	33	185	74.5	21.7677	14.5	55.72	194	169	25	54.7371	0.982924	55.2285	0.98	195
38	National	19	190.5	69.3	19.096	8.5	76.21	192	147	45	72.0429	4.16714	74.1264	4.17	202
39	Regional	30	177.7	79.4	25.1447	22.6	52.48	183	160	23	50.1316	2.34843	51.3058	2.35	191
40	Regional	17	179.8	66	20.4157	13.6	47.59	206	188	18	50.7944	-3.20442	49.1922	-3.2	206
41	Regional	18	181	75.1	22.9236	20.6	73.51	200	154	46	69.2461	4.26386	71.3781	4.26	205
42	Regional	18	173.8	69.7	23.0745	14.9	45.68	201	184	17	47.5946	-1.91458	46.6373	-1.91	200
43	Regional	22	174.5	81.4	26.7321	22.2	50.3	187	161	26	50.8894	-0.589356	50.5947	-0.59	196
44	National	18	186.3	84.6	24.375	15.2	59.17	192	169	23	50.8431	8.3269	55.0065	8.33	204
45	Regional	29	185	73.5	21.4755	15.3	46.68	189	176	13	46.1057	0.574327	46.3928	0.57	194
46	Regional	35	186	82	23.7022	13	53.68	187	164	23	51.4651	2.21487	52.5726	2.21	188
