# Supplementary material for: A new taekwondo-specific field test for estimating aerobic power, anaerobic fitness, and agility performance
Source: PLoS One. 2022 Mar 16;17(3):e0264910. doi: 10.1371/journal.pone.0264910 (PMC8926267; doi:10.1371/journal.pone.0264910)
Supplement: S3 File — Eq 3, and Fig 5B–5D are released from these datasets. (XLSX) [file pone.0264910.s003.xlsx]

## Sheet: S2 File-Power Test
ID	Level	Age	Height	Weight	BMI	BFP	Max_Power	Max_Kicks	Min_Power	Min_Kicks	Ave_Power	Ave_Kicks	Kick1	Kick2	Kick3	Kick4	Kick5	Kick6	Total_Kicks	Percent_Kick_Fatigue_Index
1	Regional	17	181.1	63.5	19.3614	6.1	12.58	14	5.29	9	8.66	11.6667	14	13	12	11	11	9	70	7.14286
2	Regional	24	173	57.2	19.1119	5.3	9.23	15	4.58	11	7.36	12.5	15	14	12	11	12	11	75	5.33333
3	Regional	19	170.2	63.3	21.8517	14.1	8.05	13	3.99	9	6.17	10.1667	13	11	10	9	9	9	61	6.55738
4	Regional	17	177.3	75.8	24.113	16.5	10.97	14	4.41	9	7.94	11.3333	14	13	11	11	10	9	68	7.35294
5	Regional	22	175.5	82.8	26.8829	19.5	9.55	12	3.75	8	6.27	9.16667	12	10	9	8	8	8	55	7.27273
6	National	18	186.7	62.5	17.9305	9	9.57	14	4.25	10	7.09	11.6667	14	12	12	11	11	10	70	5.71429
7	Regional	17	172.3	59	19.8738	9.5	10.44	13	4.06	10	7.95	11.6667	12	13	12	12	11	10	70	4.28571
8	Regional	26	179.2	74.8	23.293	14.6	9.71	14	4.32	10	7.36	12	14	13	12	10	12	11	72	5.55556
9	Regional	18	183.7	79.3	23.4993	16.6	6.6	11	3.09	7	5.03	8.5	11	10	8	8	7	7	51	7.84314
10	Regional	19	168.7	61.6	21.6446	13.9	10.21	14	2.43	10	7.26	11.6667	14	12	12	11	11	10	70	5.71429
11	Regional	18	175	75.8	24.751	14	11.14	14	5.37	10	8.29	11.8333	13	14	12	11	11	10	71	5.6338
12	National	23	181.7	73.1	22.1415	10.7	11.12	14	5.15	9	8.04	11.3333	14	12	12	11	10	9	68	7.35294
13	National	18	175.8	62	20.0611	9.9	8.52	13	3.27	9	6.66	11.3333	13	12	12	11	11	9	68	5.88235
14	Regional	17	177.2	64.3	20.4778	5.6	10.88	13	5.73	11	8.52	11.8333	13	12	12	12	11	11	71	2.8169
15	Regional	17	176.4	69.6	22.3672	12.5	11.92	14	4.54	9	8.43	11.5	14	13	12	11	10	9	69	7.24638
16	Regional	17	174.3	80.4	26.4644	26.7	7.17	8	4.02	7	5.5	7.83333	8	8	7	7	8	9	47	2.12766
17	Regional	20	166.7	63.5	22.8509	14.8	9.24	14	4.79	10	7.4	11.8333	14	13	12	11	11	10	71	5.6338
18	Regional	18	179.6	76.5	23.7164	15.7	8.14	11	3.87	9	6.44	9.66667	11	11	9	9	9	9	58	3.44828
19	Regional	20	181.3	76.6	23.3041	10.1	12.09	13	3.85	9	7.71	10.6667	13	11	10	10	11	9	64	6.25
20	National	22	183.5	65.6	19.4819	6.3	12.07	16	2.38	11	8.06	13	16	14	14	11	11	12	78	6.41026
21	Regional	18	174.3	57.5	18.9266	9.3	9.4	13	4.49	10	7.12	11.5	13	12	12	11	11	10	69	4.34783
22	Regional	17	177.6	66.2	20.988	9.8	8.89	13	4.34	8	6.78	10.6667	13	12	11	11	9	8	64	7.8125
23	National	17	187.7	72.4	20.5499	10.7	10.13	14	3.94	9	7.45	10.8333	14	13	10	10	9	9	65	7.69231
24	Regional	20	179.8	73	22.581	16.2	9.13	14	4.34	9	6.84	10.6667	14	12	10	9	9	10	64	7.8125
25	Regional	30	182	71	21.4346	12.4	9.82	13	4.29	9	7.42	11	13	12	12	10	10	9	66	6.06061
26	National	21	184.7	66.7	19.552	7.1	10.76	14	4.47	11	8.17	12.3333	14	14	12	12	11	11	74	4.05405
27	Regional	18	172	59	19.9432	6.5	11.07	13	3.56	11	8.47	12.1667	13	12	13	12	12	11	73	2.73973
28	Regional	19	184.2	64.8	19.09	9.4	10.06	13	5.62	9	7.53	11.1667	13	13	12	10	9	10	67	5.97015
29	Regional	22	173.6	80	26.54	15.6	9.06	13	5.59	9	7.7	11	13	13	11	10	10	9	66	6.06061
30	Regional	24	174	65.6	21.66	13.8	8.05	12	3.83	8	6.44	9.66667	12	11	9	9	8	9	58	6.89655
31	Regional	18	182.5	70	21.01	14	9.72	13	4.3	9	7.33	10.6667	13	11	11	10	9	10	64	6.25
32	Regional	34	168.4	71.6	25.24	14.4	7.57	12	4.14	8	5.98	10	12	11	11	9	9	8	60	6.66667
33	Regional	18	185.5	72.1	20.9531	9.6	7.03	13	3.96	9	5.84	10.6667	13	11	11	10	10	9	64	6.25
34	Regional	26	171.9	66.5	22.5	8.6	10.57	12	4.84	11	8.1	11.6667	12	12	12	11	11	12	70	1.42857
35	Regional	33	185	74.5	21.7677	14.5	8.43	11	4.11	10	6.41	10.5	11	11	10	10	11	10	63	1.5873
36	National	19	190.5	69.3	19.09	8.5	11.8	13	4.7	11	8.06	11.6667	13	12	12	11	11	11	70	2.85714
37	Regional	18	180.1	74.3	22.9	10.5	10.39	14	4.88	10	8.06	11.3333	14	12	11	10	11	10	68	5.88235
38	Regional	30	177.7	79.4	25.14	22.6	5.9	12	3.6	8	6.87	10	12	11	11	9	8	9	60	6.66667
39	Regional	20	191.7	89.3	24.3	15.1	9.77	14	4.29	9	7.36	10.5	14	12	10	9	9	9	63	7.93651
40	Regional	17	179.8	66	20.41	13.6	9.33	14	3.51	7	7.34	10.5	14	13	11	10	8	7	63	11.1111
41	Regional	18	189	99.7	27.91	21.4	9.89	13	4.29	8	7.57	10.1667	13	11	11	9	9	8	61	8.19672
42	Regional	18	181	100	30.52	20.6	8.95	13	4.22	10	6.87	11	13	11	11	10	10	11	66	4.54545
43	Regional	18	173.8	60.1	19.89	14.9	10.69	12	4.95	10	7.51	11.1667	12	12	12	11	10	10	67	2.98507
44	Regional	22	174.5	81.4	26.73	22.2	9.83	12	4.05	11	6.89	11.5	12	12	11	11	11	12	69	1.44928
45	National	18	186.3	84.6	24.37	15.2	10.43	13	3.53	10	7.2	11.1667	13	12	12	10	10	10	67	4.47761
46	Regional	29	185	73.5	21.47	15.3	8.64	12	4.21	8	6.35	9.66667	12	10	10	9	8	9	58	6.89655
47	Regional	35	186	82	23.7	13	11.24	13	5.6	10	8.73	12.5	13	14	13	13	12	10	75	4
48	National	18	185	73	21.32	9.3	10.24	14	4.96	11	8.2	12.6667	14	14	13	12	12	11	76	3.94737
