# Supplementary material for: A new taekwondo-specific field test for estimating aerobic power, anaerobic fitness, and agility performance
Source: PLoS One. 2022 Mar 16;17(3):e0264910. doi: 10.1371/journal.pone.0264910 (PMC8926267; doi:10.1371/journal.pone.0264910)
Supplement: S4 File — Figs 3, 4 and 5E are released from these datasets. (XLSX) [file pone.0264910.s004.xlsx]

## Sheet: S3 File-Agility Test
ID	Level	Age	Height	Weight	BMI	BFP	T_test	TA_test	Mean_Scores	Diff_Scores
1	Regional	17	181.1	63.5	19.36	6.1	9.94	12.39	11.165	2.45
2	Regional	24	173	57.2	19.11	5.3	11.43	12.41	11.92	0.98
3	Regional	19	170.2	63.3	21.85	14.1	12	13.07	12.535	1.07
4	Regional	17	177.3	75.8	24.11	16.5	10.84	12.69	11.765	1.85
5	Regional	22	175.5	82.8	26.88	19.5	12.56	13.86	13.21	1.3
6	National	18	186.7	62.5	17.93	9	11.15	11.63	11.39	0.48
7	Regional	17	172.3	59	19.87	9.5	9.88	11.75	10.815	1.87
8	Regional	26	179.2	74.8	23.29	14.6	10.66	12.65	11.655	1.99
9	Regional	18	183.7	79.3	23.49	16.6	11.35	11.57	11.46	0.22
10	Regional	19	168.7	61.6	21.64	13.9	10.93	12.02	11.475	1.09
11	Regional	18	175	75.8	24.75	14	10.56	12.06	11.31	1.5
12	National	23	181.7	73.1	22.14	10.7	10.65	12	11.325	1.35
13	National	18	175.8	62	20.06	9.9	11.25	12.27	11.76	1.02
14	Regional	17	177.2	64.3	20.47	5.6	11.19	12.91	12.05	1.72
15	Regional	17	176.4	69.6	22.36	12.5	11.06	12.56	11.81	1.5
16	Regional	17	174.3	97.4	32.06	26.7	12.94	13.56	13.25	0.62
17	Regional	20	166.7	63.5	22.85	14.8	10.23	10.11	10.17	-0.12
18	Regional	18	179.6	76.5	23.71	15.7	10.32	11.91	11.115	1.59
19	Regional	20	181.3	63.3	19.25	10.1	10.11	10.71	10.41	0.6
20	National	22	183.5	65.6	19.48	6.3	9.6	10.6	10.1	1
21	Regional	18	174.3	57.5	18.92	9.3	10.35	11.78	11.065	1.43
22	Regional	17	177.6	66.2	20.98	9.8	11.07	11.34	11.205	0.27
23	Regional	31	180.5	104	31.92	23.2	12.18	12.44	12.31	0.26
24	National	17	187.7	72.4	20.54	10.7	10.53	11.44	10.985	0.91
25	Regional	20	179.8	85.8	26.54	16.2	11.84	12.85	12.345	1.01
26	Regional	30	182	71	21.43	12.4	11.09	12.22	11.655	1.13
27	National	21	184.7	66.7	19.55	7.1	10.34	11.17	10.755	0.83
28	Regional	18	172	59	19.94	6.5	11.1	12.22	11.66	1.12
29	Regional	19	184.2	64.8	19.09	9.4	10.07	11.97	11.02	1.9
30	Regional	22	173.6	80	26.54	15.6	11.72	12.79	12.255	1.07
31	Regional	24	174	65.6	21.66	13.8	11.16	12.59	11.875	1.43
32	Regional	18	182.5	70	21.01	14	12.06	13.97	13.015	1.91
33	Regional	34	168.4	71.6	25.24	14.4	11.12	12.31	11.715	1.19
34	Regional	18	185.5	72.1	20.95	9.6	11.78	12.1	11.94	0.32
35	Regional	26	171.9	66.5	22.5	8.6	11.46	12.1	11.78	0.64
36	Regional	33	185	74.5	21.76	14.5	11.43	13.03	12.23	1.6
37	National	19	190.5	69.3	19.09	8.5	10.58	11.75	11.165	1.17
38	Regional	18	180.1	74.3	22.9	10.5	9.94	11.32	10.63	1.38
39	Regional	30	177.7	79.4	25.14	22.6	11.91	11.97	11.94	0.06
40	Regional	20	191.7	89.3	24.3	15.1	11.29	11.47	11.38	0.18
41	Regional	17	179.8	66	20.41	13.6	11.46	11.63	11.545	0.17
42	Regional	18	189	99.7	27.91	21.4	11.81	12.9	12.355	1.09
43	Regional	18	181	100	30.52	20.6	11.32	11.28	11.3	-0.04
44	Regional	18	173.8	60.1	19.89	14.9	11.07	11.81	11.44	0.74
45	Regional	22	174.5	81.4	26.73	22.2	11.64	12.84	12.24	1.2
46	Regional	20	181	102.1	31.16	20.1	12	13.12	12.56	1.12
47	National	18	186.3	84.6	24.37	15.2	9.84	10.91	10.375	1.07
48	Regional	29	185	73.5	21.47	15.3	12.31	12.97	12.64	0.66
49	Regional	35	186	82	23.7	13	10.56	11.25	10.905	0.69
50	National	18	185	73	21.32	9.3	10	10.6	10.3	0.6
